# Supplementary material for: Investigating the dynamics of climate finance disbursements: A panel data approach from 2003 to 2022
Source: PLoS One. 2025 Mar 7;20(3):e0318170. doi: 10.1371/journal.pone.0318170 (PMC11888150; doi:10.1371/journal.pone.0318170)
Supplement: S1 File — (CSV) [file pone.0318170.s001.csv]

Income Classification	Approved year	GRANT	APPROVALFINAL	DISBURSEMENTFINAL
High income	2007	0.95	0.95	0.95
High income	2008	2.1375	2.1375	2.1375
High income	2009	2.408571429	2.408571429	2.408571429
High income	2010	2.333333333	2.333333333	2.331666667
High income	2011	3.45	3.45	8.343333333
High income	2012	4.268571429	4.268571429	3.492857143
High income	2013	3.62	5.905714286	4.635
High income	2014	2.988461538	3.757692308	0.999230769
High income	2015	3.735454545	5.655454545	3.940283364
High income	2016	1.796153846	4.453571429	4.840357143
High income	2017	1.00401045	0.99051045	1.058481096
High income	2018	3.246842105	8.509985	6.672500548
High income	2019	5.455279	9.351466429	7.54736776
High income	2020	7.456896353	7.456894882	1.039729124
High income	2021	1.182857143	1.182857143	0.421625285
High income	2022	0.35	0.35
Low income	2003	0.2	0.2	0.2
Low income	2004	0.2	0.2	0.2
Low income	2006	1	1	1
Low income	2007	2.99	2.99	2.99
Low income	2008	2.7575	2.7575	2.70125
Low income	2009	3.133703704	3.133703704	2.945185185
Low income	2010	4.519473684	4.519473684	4.037368421
Low income	2011	6.779230769	7.856153846	7.375096154
Low income	2012	5.1675	6.781136364	6.440227273
Low income	2013	7.155517241	7.547931034	6.125201149
Low income	2014	7.340285714	7.275277778	6.168842593
Low income	2015	4.789139408	5.073539408	3.353571307
Low income	2016	9.152926829	11.19931818	11.61294413
Low income	2017	8.23338127	9.331317778	5.650321405
Low income	2018	5.048	5.921123723	3.0580867
Low income	2019	3.937541613	4.693831935	1.895635987
Low income	2020	6.138043315	12.78275605	2.619303718
Low income	2021	5.260493244	7.083091217	1.362098863
Low income	2022	1.185	1.185
Lower middle income	2003	0.198571429	0.198571429	0.198571429
Lower middle income	2004	0.2	0.2	0.2
Lower middle income	2005	0.2	0.2	0.2
Lower middle income	2006	3.323333333	3.323333333	3.323333333
Lower middle income	2007	7.4625	7.4625	7.4625
Lower middle income	2008	3.2732	3.2732	3.2772
Lower middle income	2009	3.632763158	3.632763158	3.349078947
Lower middle income	2010	2.581842105	11.27975	8.7045
Lower middle income	2011	4.133516129	8.688454545	7.823712121
Lower middle income	2012	5.632	7.575	6.451298077
Lower middle income	2013	5.276555556	12.12692308	8.941593407
Lower middle income	2014	3.935	8.42025974	7.271367965
Lower middle income	2015	5.931311475	8.135538462	5.03625916
Lower middle income	2016	5.146398203	11.09260673	5.731471499
Lower middle income	2017	5.183283734	9.433041646	5.343798683
Lower middle income	2018	7.239678078	12.11206574	6.890743618
Lower middle income	2019	4.206500782	6.709101721	1.933673553
Lower middle income	2020	6.254142741	10.74210394	3.566074727
Lower middle income	2021	4.70550589	8.931533288	2.278215074
Lower middle income	2022	1.138	1.138
Not applicable	2003	0.63	0.63	0.63
Not applicable	2004	0.21	0.21	0.21
Not applicable	2006	0.995	0.995	0.995
Not applicable	2007	9.302857143	9.302857143	9.302857143
Not applicable	2008	5.4475	5.4475	5.2775
Not applicable	2009	6.268461538	6.268461538	6.146923077
Not applicable	2010	6.59125	6.59125	6.387588581
Not applicable	2011	21.091042	21.091042	20.03770867
Not applicable	2012	9.453669512	23.88031032	22.20184878
Not applicable	2013	4.990909091	4.990909091	4.998636364
Not applicable	2014	4.866470588	19.72111111	36.30822222
Not applicable	2015	4.379047619	6.753809524	4.707619048
Not applicable	2016	10.91388889	33.53055556	34.07037037
Not applicable	2017	5.049415584	8.738160173	2.333075421
Not applicable	2018	13.02999723	24.95594318	6.891356183
Not applicable	2019	19.83552362	22.98011886	1.118985188
Not applicable	2020	12.13886348	24.29326743	3.187857585
Not applicable	2021	15.80404762	44.07914894	1.746349761
Upper middle income	2003	0.2	0.2	0.2
Upper middle income	2004	0.2	0.2	0.2
Upper middle income	2006	6.845	6.845	6.845
Upper middle income	2007	7.600666667	7.600666667	7.600666667
Upper middle income	2008	4.974074074	4.974074074	4.974074074
Upper middle income	2009	4.375135135	10.11282051	11.1825641
Upper middle income	2010	4.337058824	8.895090909	6.902363636
Upper middle income	2011	5.217708333	8.163877551	9.430246554
Upper middle income	2012	5.190576923	8.598301887	5.752028302
Upper middle income	2013	4.626285714	6.089577465	4.663356808
Upper middle income	2014	4.306835443	6.31402439	4.943638211
Upper middle income	2015	5.136833333	6.33704918	4.822816412
Upper middle income	2016	7.047222222	7.047222222	3.809359031
Upper middle income	2017	3.278547375	5.38426253	4.168908939
Upper middle income	2018	5.344235557	8.740249769	4.476948753
Upper middle income	2019	3.486189063	6.302512232	3.418921793
Upper middle income	2020	4.101677254	6.258437817	3.039783917
Upper middle income	2021	5.633568189	11.27831693	1.569580904
Upper middle income	2022	1.243333333	1.243333333
